# Supplementary material for: NH4F and VO (Acac)2 Tuning of Hexagram-Shaped Co3O4 Morphology for High-Performance Supercapacitor Electrodes
Source: Nanomaterials (Basel). 2026 Jan 26;16(3):162. doi: 10.3390/nano16030162 (PMC12900016; doi:10.3390/nano16030162)
Supplement: Supplementary file 1 [file nanomaterials-16-00162-s001.zip]

Archive with 1 entries (1 files):
- nanomaterials-3892696-supplementary.pdf
